# Supplementary material for: The Utilization of Systematic Reviews and Meta-Analyses in Stroke Guidelines
Source: Brain Sci. 2024 Jul 20;14(7):728. doi: 10.3390/brainsci14070728 (PMC11274449; doi:10.3390/brainsci14070728)
Supplement: Supplementary file 1 [file brainsci-14-00728-s001.zip]

Archive with 1 entries (1 files):
- brainsci-3040525-supplementary.pdf
